# Supplementary material for: Sexually Dimorphic Effects of Neuromodulatory Drugs on Normal and Stress-Induced Social Interaction in Rats
Source: Brain Sci. 2023 Sep 27;13(10):1378. doi: 10.3390/brainsci13101378 (PMC10604924; doi:10.3390/brainsci13101378)
Supplement: Supplementary file 1 [file brainsci-13-01378-s001.zip]

Archive with 1 entries (1 files):
- brainsci-2604675-supplementary.pdf
